# Supplementary material for: Molecular view of ER membrane remodeling by the Sec61/TRAP translocon
Source: EMBO Rep. 2023 Nov 20;24(12):e57910. doi: 10.15252/embr.202357910 (PMC10702806; doi:10.15252/embr.202357910)
Supplement: Supplementary file 2 — Movie EV1 [file EMBR-24-e57910-s001.zip]

Archive with 4 entries (4 files):
- Movie EV1.mp4
- __MACOSX/._Movie EV1.mp4
- README.txt
- __MACOSX/._README.txt
