# Supplementary material for: Molecular view of ER membrane remodeling by the Sec61/TRAP translocon
Source: EMBO Rep. 2023 Nov 20;24(12):e57910. doi: 10.15252/embr.202357910 (PMC10702806; doi:10.15252/embr.202357910)
Supplement: Supplementary file 2 — Movie EV1 [file EMBR-24-e57910-s001.zip › README.txt]

Movie EV1. Cryo-EM density of the ribosome/Sec61/TRAP complex, subunit assignment, and fit of the structural model of the Sec61/TRAP translocon.
